# Supplementary material for: Research on Fast and Precise Positioning Strategy of an Ultrasonic Motor Based on the Ultrasonic Friction Reduction Theory
Source: Micromachines (Basel). 2022 Sep 17;13(9):1542. doi: 10.3390/mi13091542 (PMC9505952; doi:10.3390/mi13091542)
Supplement: Supplementary file 1 [file micromachines-13-01542-s001.zip]

Archive with 1 entries (1 files):
- micromachines-1897209-supplementary.pdf
